# Supplementary material for: Risk prediction models for lymph node metastasis in early gastric cancer patients: a systematic review and meta-analysis
Source: BMC Gastroenterol. 2025 Oct 31;25:776. doi: 10.1186/s12876-025-04342-8 (PMC12577095; doi:10.1186/s12876-025-04342-8)
Supplement: Supplementary file 2 — Supplementary Material 1. [file 12876_2025_4342_MOESM2_ESM.xlsx]

## Sheet: Predictors
序号	Study	No. of Predictors	Predictors	Predictors	Tumor size	Lymphovascular invasion	Histology type	Tumor grade	Histological differentiation	Ulcers	Depth of tumor invasion	Age	Gender	Tumor location	T stage	Macroscopic type	Lauren type	CA199	CT-reported LN	Platelet-to-lymphocyte ratio	Perineural invasion
1	Wang 2024	5	tumor differentiation, ulceration, tumor budding grade, depth of tumor invasion, LVI	Tumor budding grade		1			1	1	1
2	Zhao 2023	6	gender, year when diagnosed, tumor size, tumor grade, vascular invasion, pT stage		1	1			1			1	1		1
3	You 2023	4	invasion depth, tumor size, dMMR, macroscopic type	dMMR	1						1					1
4	Yang 2023	6	gender, tumor size, depth of invasion, LVI, ulceration, histological subtype		1	1	1			1	1		1
5	Wu 2023	4	depth of invasion, tumor size, degree of differentiation, platelet-to-lymphocyte ratio		1				1		1									1
6	Li J. 2023	4	age, tumor size, grade, examined lymph nodes count	examined lymph nodes count (ELNC)	1			1				1
7	Li C. 2023	4	tumor size, depth of invasion, LVI, proportions of undifferentiated components level		1	1			1		1
8	Lee 2023	9	age, sex, cancer size, depth, location, differentiation, LVI, perineural invasion, ulcers		1	1			1	1	1	1	1	1							1
9	Jiang 2023	5	age at diagnosis, histology type, grade, T-stage, size		1		1	1				1			1
10	Dong 2023	10	H19, CECR7, HOTAIR, FAM66D, C22orf34, TTTY15, TTTY14, TP53TG1, HAR1A, C10orf95	H19, CECR7, HOTAIR, FAM66D, C22orf34, TTTY15, TTTY14, TP53TG1, HAR1A, C10orf95
11	Zhu 2022	7	sex, age, tumor location, size, macroscopic type, differentiation, depth of invasion		1				1		1	1	1	1		1
12	Zhang 2022	8	gender, fecal occult blood test, CEA, CA199, histologic differentiation grade, LVI, depth of infiltration, Ki67 labeling index	fecal occult blood test, CEA, Ki67 labeling index		1			1		1		1					1
13	Zeng 2022	9	deep transfer learning features, radiomics features, age, gender, tumor size, depth of tumor infiltration, Lauren type, ulcer, LVI	deep transfer learning features, radiomics features	1	1				1	1	1	1				1
14	Yang 2022	7	invasion depth, histologic type, ulceration, tumor location, tumor size, Lauren classification, age		1				1	1	1	1		1			1
15	So 2022	4	tumor size, submucosal invasion, LVI, perineural invasion		1	1					1										1
16	Na 2022	12	tumor number, tumor location, Lauren classification, perineural invasion, age, sex, gross type, tumor size, differentiation, depth of invasion, lymphatic invasion, venous invasion	tumor number, gross type, venous invasion	1	1			1		1	1	1	1			1				1
17	Liu 2022	5	enlarged lymph nodes on CT, depth of invasion, CA199, systemic inflammatory response index, histological type	systemic inflammatory response index					1		1							1	1
18	Li 2022	3	T stage, tumor size, tumor grade		1			1							1
19	Guo 2022	3	GNE expression, tumor size, tumor differentiation degrees	GNE expression	1				1
20	Gui 2022	7	sex, ulceration, vascular invasion, Lymphatic cancer thrombus, tumor size, invasion depth, tumor differentiation	Lymphatic cancer thrombus	1	1			1	1	1		1
21	Shen 2022	5	3-marker methylation model, submucosal invasion, differentiation, ulceration, LVI	3-marker methylation mode		1			1	1	1
22	Cai 2022	4	size, tumor invasion depth, histological type, LVI		1	1			1		1
23	Zhou 2021	3	number of resected nodes, lVI, tumor size	number of resected nodes	1	1
24	Zhang 2021	6	lymphovascular emboli, CA19-9, ulcer, tumor size, tumor infiltration, histological grade		1	1			1	1	1							1
25	Wei 2021	5	ulceration, tumor size, undifferentiated histological type, enlarged lymph nodes on CT, enlarged lymph nodes on EUS	enlarged lymph nodes on EUS	1				1	1									1
26	Wang 2021	6	gender, tumor location, tumor diameter, differentiation, ulcer, LVI		1	1			1	1			1	1
27	Tian 2021	3	tumor size, tumour grade, depth of tumour invasion		1			1			1
28	Sui 2021	4	tumor size, Lauren type, LVI, invasion depth		1	1					1						1
29	Pan 2021	3	tumor size, grade, T stage		1				1						1
30	Mei 2021	5	age, tumor size, submucosal invasion, histological subtype, HER2 positivity	HER2 positivity	1				1		1	1
31	Jin 2021	3	age>60, depth of tumour invasion, vascular cancer thrombus	vascular cancer thrombus							1	1
32	Gao 2021	2	radiomics signature, CT-reported LN status	radiomics signature															1
33	Yin 2020	6	tumor size, macroscopic features, histology differentiation, P53, CA19-9, and CT-reported LN status	P53	1				1							1		1	1
34	Kim 2020	5	age, tumor size, LVI, invasion depth, histologic differentiation		1	1			1		1	1
35	Mu 2019	4	LVI, differentiated types, diameter of tumor, T stage		1	1			1						1
36	Ma 2019	4	miR-153-3p, miR-708, miR-940, miR-375	miR-153-3p, miR-708, miR-940, miR-375
37	Lin 2019	4	gender, tumor>20mm, submucosal invasion, undifferentiated tumor histological type		1				1		1		1
38	Chen 2019	3	depth of tumor invasion, tumor differentiation, collagen signature	collagen signature					1		1
39	Zhang 2018	4	ulcer, the maximum lesion diameter observed via gastroscopy, the lesion thickness observed via EUS, and the presence of enlarged LN on CT	the lesion thickness observed via EUS	1					1									1
40	Gu 2018	6	gender, depressed type, undifferentiated type, submucosa, tumor size, LVI	depressed type	1	1			1		1		1
41	Lou 2017	5	age, tumor size, differentiation, invasion depth, PLR		1				1		1	1								1
42	Jung 2017	3	gender, LVI, positive vertical margin	positive vertical margin		1							1
43	Guo 2017	5	gender, depth of invasion, tumor size, histology type, LVI		1	1			1		1		1
44	Zheng 2016	8	age, differentiation, ulcers, LVI, depth of invasion, tumor macroscopic type, tumor size, histology type		1	1	1		1	1	1	1				1
45	Zhao 2016	6	tumor size, differentiation type, ulcers, LVI, depth of invasion, combined tumor marker	combined tumor marker	1	1			1	1	1
46	Sekiguchi 2016	5	tumor size, depth, histological type, ulcers, LVI		1	1			1	1	1
47	Pyo 2016	3	tumor size, macroscopic type, LVI		1	1										1
48	Guo 2016	3	gender, tumor size, depth of invasion		1						1		1
49	Eom 2016	4	tumor size, depth, histological type, LVI		1	1			1		1
50	Zheng 2015	4	age, macroscopic type, undifferentiated type, LVI			1			1			1				1
					39	27	3	4	32	14	32	14	14	5	5	6	4	4	5	2	3
LVI, Lymphovascular invasion; CT, Computed tomography; EUS, Endoscopic ultrasonography; RDA, Regularized dual averaging; CA, Carbohydrate antigen; PLR, Platelet-to-lymphocyte ratio; LN, Lymph node.

## Sheet: 作图
序号	Study	Predictors	Predictors	Tumor size	Histological differentiation	Depth of tumor invasion	Lymphovascular invasion	Age	Gender	Ulcers	Macroscopic type	Tumor location	T stage	CT-reported LN	Lauren type	CA199	Tumor grade	Perineural invasion	Histology type	Platelet-to-lymphocyte ratio
1	Wang 2024	tumor differentiation, ulceration, tumor budding grade, depth of tumor invasion, LVI	Tumor budding grade		1	1	1			1
2	Zhao 2023	gender, year when diagnosed, tumor size, tumor grade, vascular invasion, pT stage		1	1		1	1	1				1
3	You 2023	invasion depth, tumor size, dMMR, macroscopic type	dMMR	1		1					1
4	Yang 2023	gender, tumor size, depth of invasion, LVI, ulceration, histological subtype		1		1	1		1	1									1
5	Wu 2023	depth of invasion, tumor size, degree of differentiation, platelet-to-lymphocyte ratio		1	1	1														1
6	Li J. 2023	age, tumor size, grade, examined lymph nodes count	examined lymph nodes count (ELNC)	1				1									1
7	Li C. 2023	tumor size, depth of invasion, LVI, proportions of undifferentiated components level		1	1	1	1
8	Lee 2023	age, sex, cancer size, depth, location, differentiation, LVI, perineural invasion, ulcers		1	1	1	1	1	1	1		1						1
9	Jiang 2023	age at diagnosis, histology type, grade, T-stage, size		1				1					1				1		1
10	Dong 2023	H19, CECR7, HOTAIR, FAM66D, C22orf34, TTTY15, TTTY14, TP53TG1, HAR1A, C10orf95	H19, CECR7, HOTAIR, FAM66D, C22orf34, TTTY15, TTTY14, TP53TG1, HAR1A, C10orf95
11	Zhu 2022	sex, age, tumor location, size, macroscopic type, differentiation, depth of invasion		1	1	1		1	1		1	1
12	Zhang 2022	gender, fecal occult blood test, CEA, CA199, histologic differentiation grade, LVI, depth of infiltration, Ki67 labeling index	fecal occult blood test, CEA, Ki67 labeling index		1	1	1		1							1
13	Zeng 2022	deep transfer learning features, radiomics features, age, gender, tumor size, depth of tumor infiltration, Lauren type, ulcer, LVI	deep transfer learning features, radiomics features	1		1	1	1	1	1					1
14	Yang 2022	invasion depth, histologic type, ulceration, tumor location, tumor size, Lauren classification, age		1	1	1		1		1		1			1
15	So 2022	tumor size, submucosal invasion, LVI, perineural invasion		1		1	1											1
16	Na 2022	tumor number, tumor location, Lauren classification, perineural invasion, age, sex, gross type, tumor size, differentiation, depth of invasion, lymphatic invasion, venous invasion	tumor number, gross type, venous invasion	1	1	1	1	1	1			1			1			1
17	Liu 2022	enlarged lymph nodes on CT, depth of invasion, CA199, systemic inflammatory response index, histological type	systemic inflammatory response index		1	1								1		1
18	Li 2022	T stage, tumor size, tumor grade		1									1				1
19	Guo 2022	GNE expression, tumor size, tumor differentiation degrees	GNE expression	1	1
20	Gui 2022	sex, ulceration, vascular invasion, Lymphatic cancer thrombus, tumor size, invasion depth, tumor differentiation	Lymphatic cancer thrombus	1	1	1	1		1	1
21	Shen 2022	3-marker methylation model, submucosal invasion, differentiation, ulceration, LVI	3-marker methylation mode		1	1	1			1
22	Cai 2022	Size, tumor invasion depth, histological type, LVI		1	1	1	1
23	Zhou 2021	number of resected nodes, lVI, tumor size	number of resected nodes	1			1
24	Zhang 2021	lymphovascular emboli, CA19-9, ulcer, tumor size, tumor infiltration, histological grade		1	1	1	1			1						1
25	Wei 2021	Ulceration, tumor size, undifferentiated histological type, enlarged lymph nodes on CT, enlarged lymph nodes on EUS	enlarged lymph nodes on EUS	1	1					1				1
26	Wang 2021	gender, tumor location, tumor diameter, differentiation, ulcer, LVI		1	1		1		1	1		1
27	Tian 2021	Tumour size, tumour grade, depth of tumour invasion		1		1											1
28	Sui 2021	Tumor size, Lauren type, LVI, invasion depth		1		1	1								1
29	Pan 2021	tumor size, grade, T stage		1	1								1
30	Mei 2021	age, tumor size, submucosal invasion, histological subtype, HER2 positivity	HER2 positivity	1	1	1		1
31	Jin 2021	年龄>60，浸润深度，脉管癌栓	vascular cancer thrombus			1		1
32	Gao 2021	radiomics signature, CT-reported LN status	radiomics signature											1
33	Yin 2020	tumor size, macroscopic features, histology differentiation, P53, CA19-9, and CT-reported LN status	P53	1	1						1			1		1
34	Kim 2020	age, tumor size, LVI, invasion depth, histologic differentiation		1	1	1	1	1
35	Mu 2019	LVI, differentiated types, diameter of tumor, T stage		1	1		1						1
36	Ma 2019	miR-153-3p, miR-708, miR-940, miR-375	miR-153-3p, miR-708, miR-940, miR-375
37	Lin 2019	gender, tumor>20mm, submucosal invasion, undifferentiated tumor histological type		1	1	1			1
38	Chen 2019	depth of tumor invasion, tumor differentiation, collagen signature	collagen signature		1	1
39	Zhang 2018	ulcer, the maximum lesion diameter observed via gastroscopy, the lesion thickness observed via EUS, and the presence of enlarged LN on CT	the lesion thickness observed via EUS	1						1				1
40	Gu 2018	gender, depressed type, undifferentiated type, submucosa, tumor size, LVI	depressed type	1	1	1	1		1
41	Lou 2017	age, tumor size, differentiation, invasion depth, PLR		1	1	1		1												1
42	Jung 2017	gender, LVI, positive vertical margin	positive vertical margin				1		1
43	Guo 2017	gender, depth of invasion, tumor size, histology type, LVI		1	1	1	1		1
44	Zheng 2016	age, differentiation, ulcers, LVI, depth of invasion, tumor macroscopic type, tumor size, histology type		1	1	1	1	1		1	1								1
45	Zhao 2016	tumor size, differentiation type, ulcers, LVI, depth of invasion, combined tumor marker	combined tumor marker	1	1	1	1			1
46	Sekiguchi 2016	tumor size, depth, histological type, ulcers, LVI		1	1	1	1			1
47	Pyo 2016	tumor size, macroscopic type, LVI		1			1				1
48	Guo 2016	gender, tumor size, depth of invasion		1		1			1
49	Eom 2016	tumor size, depth, histological type, LVI		1	1	1	1
50	Zheng 2015	age, macroscopic type, undifferentiated type, LVI			1		1	1			1
				39	32	32	27	14	14	14	6	5	5	5	4	4	4	3	3	2
序号	Study	Predictors	Predictors	Tumor size	Histological differentiation	Depth of tumor invasion	Lymphovascular invasion	Age	Gender	Ulcers	Macroscopic type	Tumor location	T stage	CT-reported lymph node	Lauren type	CA199	Tumor grade	Perineural invasion	Histology type	Platelet-to-lymphocyte ratio
				39	32	32	27	14	14	14	6	5	5	5	4	4	4	3	5	4

## Sheet: Training set
序号	Study	Model method	C-statistics	index	a	b	Study	country	Centres	Validation	Validation	0	1	2	3
1	Wang_2024	LR	0.872 (0.722–0.909)	0.872	0.722	0.909	Wang_2024	China	Single	2	Externally validated	未经验证	内部验证	外部验证	内外验证
4	Yang_2023_LR	LR	0.797 (0.776-0.818)	0.797	0.776	0.818	Yang_2023_LR	China	Single	1	Internally validated	non-validated	Internally validated	Externally validated	Internally and externally validated
4	Yang_2023_NNET	NNET	0.878 (0.862-0.893)	0.878	0.862	0.893	Yang_2023_NNET	China	Single	1	Internally validated
5	Wu_2023	LR	0.775 (0.734-0.816)	0.775	0.734	0.816	Wu_2023	China	Single	1	Internally validated
6	Li_J._2023	LR	0.702 (0.679-0.725)	0.702	0.679	0.725	Li_J._2023	China	Multiple	3	Internally and externally validated
7	Li_C._2023	LR	0.899 (0.724-0.915)	0.899	0.724	0.915	Li_C._2023	China	Single	0	non-validated
9	Jiang_2023	LR	0.751 (0.721–0.782)	0.751	0.721	0.782	Jiang_2023	China	Multiple	1	Internally validated
12	Zhang_2022	LR	0.816 (0.781-0.853)	0.816	0.781	0.853	Zhang_2022	China	Single	1	Internally validated
13	Zeng_2022_SVM	SVM	0.909 (0.874-0.943)	0.909	0.874	0.943	Zeng_2022_SVM	China	Single	3	Internally and externally validated
13	Zeng_2022_KNN	KNN	0.885 (0.854-0.916)	0.885	0.854	0.916	Zeng_2022_KNN	China	Single	3	Internally and externally validated
13	Zeng_2022_RF	RF	0.999 (0.998-1.000)	0.999	0.998	0.9999	Zeng_2022_RF	China	Single	3	Internally and externally validated
13	Zeng_2022_XGBoost	XGBoost	0.999 (0.999-1.000)	0.999	0.999	0.9999	Zeng_2022_XGBoost	China	Single	3	Internally and externally validated
14	Yang_2022_SVC	SVC	0.786 (0.783-0.789)	0.786	0.783	0.789	Yang_2022_SVC	China	Multiple	2	Externally validated
14	Yang_2022_LR	LR	0.788 (0.785-0.790)	0.788	0.785	0.79	Yang_2022_LR	China	Multiple	2	Externally validated
14	Yang_2022_XGBoost	XGBoost	0.781 (0.778-0.784)	0.781	0.778	0.784	Yang_2022_XGBoost	China	Multiple	2	Externally validated
14	Yang_2022_GBM	GBM	0.766 (0.763-0.769)	0.766	0.763	0.769	Yang_2022_GBM	China	Multiple	2	Externally validated
14	Yang_2022_GP	GP	0.816 (0.813-0.819)	0.816	0.813	0.819	Yang_2022_GP	China	Multiple	2	Externally validated
16	Na_2022_LR	LR	0.86 (0.85-0.88)	0.86	0.85	0.88	Na_2022_LR	Korea	Single	1	Internally validated
16	Na_2022_RF	RF	0.95 (0.94-0.95)	0.95	0.94	0.95	Na_2022_RF	Korea	Single	1	Internally validated
16	Na_2022_SVM	SVM	0.87 (0.85-0.88)	0.87	0.85	0.88	Na_2022_SVM	Korea	Single	1	Internally validated
19	Guo_2022	LR	0.703 (0.633–0.773)	0.703	0.633	0.773	Guo_2022	China	Single	0	non-validated
20	Gui_2022	LR	0.818 (0.790–0.847)	0.818	0.79	0.847	Gui_2022	China	Multiple	2	Externally validated
21	Shen_2022	LR	0.91 (0.87–0.95)	0.91	0.87	0.95	Shen_2022	China	Multiple	2	Externally validated
22	Cai_2022	LR	0.839 (0.769-0.910)	0.839	0.769	0.91	Cai_2022	China	Single	2	Externally validated
24	Zhang_2021	LR	0.842 (0.795-0.882)	0.842	0.795	0.882	Zhang_2021	China	Single	0	non-validated
25	Wei_2021	LR	0.834 (0.783-0.886)	0.834	0.783	0.886	Wei_2021	China	Single	1	Internally validated
28	Sui_2021_Female	LR	0.877 (0.840-0.914)	0.877	0.84	0.914	Sui_2021_Female	China	Multiple	2	Externally validated
28	Sui_2021_Male	LR	0.948 (0.927-0.97)	0.948	0.927	0.97	Sui_2021_Male	China	Multiple	2	Externally validated
29	Pan_2021	LR	0.723 (0.629-0.755)	0.723	0.629	0.755	Pan_2021	China	Multiple	1	Internally validated
30	Mei_2021	LR	0.760 (0.719-0.800)	0.76	0.719	0.8	Mei_2021	China	Single	1	Internally validated
31	Jin_2021	LR	0.884 (0.819-0.948)	0.884	0.819	0.948	Jin_2021	China	Single	0	non-validated
32	Gao_2021	LR	0.87 (0.81-0.92)	0.87	0.81	0.92	Gao_2021	China	Single	1	Internally validated
33	Yin_2020	LR	0.82 (0.78-0.86)	0.82	0.78	0.86	Yin_2020	China	Single	2	Externally validated
34	Kim_2020	LR	0.846 (0.833-0.859)	0.846	0.833	0.859	Kim_2020	Korea	Single	2	Externally validated
35	Mu_2019	LR	0.864 (0.827-0.901)	0.864	0.827	0.901	Mu_2019	China	Single	3	Internally and externally validated
36	Ma_2019	LR	0.872 (0.823-0.918)	0.872	0.823	0.918	Ma_2019	China	Multiple	3	Internally and externally validated
37	Lin_2019	LR	0.694 (0.659-0.730)	0.694	0.659	0.73	Lin_2019	China	Multiple	2	Externally validated
38	Chen_2019	LR	0.955 (0.919-0.991)	0.955	0.919	0.991	Chen_2019	China	Multiple	2	Externally validated
40	Gu_2018	LR	0.76 (0.73-0.8)	0.76	0.73	0.8	Gu_2018	China	Multiple	3	Internally and externally validated
41	Lou_2017	LR	0.781 (0.721-0.841)	0.781	0.721	0.841	Lou_2017	China	Single	2	Externally validated
42	Jung_2017	LR	0.811 (0.734-0.888)	0.811	0.734	0.888	Jung_2017	Korea	Multiple	3	Internally and externally validated
43	Guo_2017	LR	0.786 (0.749-0.822)	0.786	0.749	0.822	Guo_2017	China	Single	0	non-validated
44	Zheng_2016	LR	0.86 (0.809-0.912)	0.86	0.809	0.912	Zheng_2016	China	Single	0	non-validated
45	Zhao_2016	LR	0.847 (0.789-0.923)	0.847	0.789	0.923	Zhao_2016	China	Single	0	non-validated
46	Sekiguchi_2016	LR	0.84 (0.82-0.86)	0.84	0.82	0.86	Sekiguchi_2016	Japan	Single	2	Externally validated
47	Pyo_2016	LR	0.70 (0.63-0.77)	0.7	0.63	0.77	Pyo_2016	Korea	Multiple	3	Internally and externally validated
48	Guo_2016	LR	0.801 (0.729-0.873)	0.801	0.729	0.873	Guo_2016	China	Multiple	2	Externally validated
49	Eom_2016	LR	0.865 (0.804-0.926)	0.865	0.804	0.926	Eom_2016	Korea	Single	0	non-validated
50	Zheng_2015	LR	0.844 (0.785-0.904)	0.844	0.785	0.904	Zheng_2015	China	Single	0	non-validated

## Sheet: Validation set
序号	Study	Model method	Model validation	Validation set	index	a	b	Study	country	centres
1	Wang_2024	LR	External	0.885 (0.682–1)	0.885	0.682	0.9999	Wang_2024_External	China	Single
3	You_2023	LR	Internal	0.757 (0.687–0.828)	0.757	0.687	0.828	You_2023_Internal	China	Single
4	Yang_2023	LR	Internal	0.816 (0.794-0.839)	0.816	0.794	0.839	Yang_2023_Internal	China	Single
5	Wu_2023	LR	Internal	0.792 (0.729-0.855)	0.792	0.729	0.855	Wu_2023_Internal	China	Single
6	Li_J._2023	LR	Internal	0.709 (0.674–0.744)	0.709	0.674	0.744	Li_J.__2023_Internal	China	Multiple
6	Li_J._2023	LR	External	0.750 (0.607–0.892)	0.75	0.607	0.892	Li_J.__2023_External	China	Multiple
8	Lee_2023	LR	Internal	0.876 (0.827-0.918)	0.876	0.827	0.918	Lee_2023_Internal_LR	Korea	Single
8	Lee_2023	GBM	Internal	0.867 (0.812-0.918)	0.867	0.812	0.918	Lee_2023_Internal_GBM	Korea	Single
8	Lee_2023	LR	External	0.943 (0.909-0.971)	0.943	0.909	0.971	Lee_2023_External_LR	Korea	Single
8	Lee_2023	GBM	External	0.944 (0.914-0.97)	0.944	0.914	0.97	Lee_2023_External_GBM	Korea	Single
9	Jiang_2023	LR	Internal	0.786 (0.742–0.83)	0.786	0.742	0.83	Jiang_2023_Internal	China	Multiple
12	Zhang_2022	LR	Internal	0.805 (0.77-0.842)	0.805	0.77	0.842	Zhang_2022_Internal	China	Single
13	Zeng_2022	SVM	Internal	0.901 (0.847-0.956)	0.901	0.847	0.956	Zeng_2022_Internal_SVM	China	Single
13	Zeng_2022	KNN	Internal	0.793 (0.713-0.874)	0.793	0.713	0.874	Zeng_2022_Internal_KNN	China	Single
13	Zeng_2022	RF	Internal	0.811 (0.742-0.88)	0.811	0.742	0.88	Zeng_2022_Internal_RF	China	Single
13	Zeng_2022	XGBoost	Internal	0.821 (0.742-0.9)	0.821	0.742	0.9	Zeng_2022_Internal_XGBoost	China	Single
13	Zeng_2022	SVM	External	0.916 (0.850-0.981)	0.916	0.85	0.981	Zeng_2022_External_SVM	China	Single
13	Zeng_2022	KNN	External	0.878 (0.792-0.964)	0.878	0.792	0.964	Zeng_2022_External_KNN	China	Single
13	Zeng_2022	RF	External	0.72 (0.611-0.83)	0.72	0.611	0.83	Zeng_2022_External_RF	China	Single
13	Zeng_2022	XGBoost	External	0.84 (0.716-0.964)	0.84	0.716	0.964	Zeng_2022_External_XGBoost	China	Single
14	Yang_2022	SVC	External	0.736 (0.731-0.741)	0.736	0.731	0.741	Yang_2022_External_SVC	China	Multiple
14	Yang_2022	LR	External	0.732 (0.727-0.738)	0.732	0.727	0.738	Yang_2022_External_LR	China	Multiple
14	Yang_2022	XGBoost	External	0.804 (0.799-0.809)	0.804	0.799	0.809	Yang_2022_External_XGBoost	China	Multiple
14	Yang_2022	GBM	External	0.830 (0.826-0.835)	0.83	0.826	0.835	Yang_2022_External_GBM	China	Multiple
14	Yang_2022	GP	External	0.803 (0.799-0.808)	0.803	0.799	0.808	Yang_2022_External_GP	China	Multiple
16	Na_2022	LR	Internal	0.86 (0.84-0.88)	0.86	0.84	0.88	Na_2022_Internal_LR	Korea	Single
16	Na_2022	RF	Internal	0.85 (0.83-0.87)	0.85	0.83	0.87	Na_2022_Internal_RF	Korea	Single
16	Na_2022	SVM	Internal	0.86 (0.84-0.88)	0.86	0.84	0.88	Na_2022_Internal_SVM	Korea	Single
18	Li_2022	LR	Internal	0.766 (0.709–0.823）	0.766	0.709	0.823	Li_2022_Internal	China	Multiple
18	Li_2022	LR	External	0.625 (0.573–0.678)	0.625	0.573	0.678	Li_2022_External	China	Multiple
20	Gui_2022	LR	External	0.765 (0.688–0.843)	0.765	0.688	0.843	Gui_2022_External	China	Multiple
21	Shen_2022	LR	External	0.89 (0.81–0.96)	0.89	0.81	0.96	Shen_2022_External	China	Multiple
22	Cai_2022	LR	External	0.820 (0.711-0.930)	0.82	0.711	0.93	Cai_2022_External	China	Single
25	Wei_2021	LR	Internal	0.829 (0.699-0.959)	0.829	0.699	0.959	Wei_2021_Internal	China	Single
26	Wang_2021	LR	Internal	0.803 (0.773-0.879)	0.803	0.773	0.879	Wang_2021_Internal	China	Single
28	Sui_2021	LR	External	0.924 (0.798-1)	0.924	0.798	0.9999	Sui_2021_External_Female	China	Multiple
28	Sui_2021	LR	External	0.934 (0.893-0.976)	0.934	0.893	0.976	Sui_2021_External_Male	China	Multiple
29	Pan_2021	LR	Internal	0.706 (0.658-0.755)	0.706	0.658	0.755	Pan_2021_Internal	China	Multiple
30	Mei_2021	LR	Internal	0.771 (0.714-0.828)	0.771	0.714	0.828	Mei_2021_Internal	China	Single
32	Gao_2021	LR	Internal	0.85 (0.77-0.91)	0.85	0.77	0.91	Gao_2021_Internal	China	Single
33	Yin_2020	LR	External	0.77 (0.60-0.94)	0.77	0.6	0.94	Yin_2020_External	China	Single
34	Kim_2020	LR	External	0.813 (0.786-0.840)	0.813	0.786	0.84	Kim_2020_External	Korea	Single
35	Mu_2019	LR	Internal	0.861 (0.851-0.864)	0.861	0.851	0.864	Mu_2019_Internal	China	Single
35	Mu_2019	LR	External	0.911 (0.848-0.974)	0.911	0.848	0.974	Mu_2019_External	China	Single
36	Ma_2019	LR	Internal	0.898 (0.866‐0.959)	0.898	0.866	0.959	Ma_2019_Internal	China	Multiple
36	Ma_2019_1	LR	External	0.829 (0.753-0.907)	0.829	0.753	0.907	Ma_2019_External_1	China	Multiple
36	Ma_2019_2	LR	External	0.792 (0.731‐0.873)	0.792	0.731	0.873	Ma_2019_External_2	China	Multiple
37	Lin_2019	LR	External	0.796 (0.662-0.851)	0.796	0.662	0.851	Lin_2019_External	China	Multiple
38	Chen_2019	LR	External	0.938 (0.897-0.981)	0.938	0.897	0.981	Chen_2019_External	China	Multiple
40	Gu_2018	LR	Internal	0.77 (0.68-0.86)	0.77	0.68	0.86	Gu_2018_Internal	China	Multiple
40	Gu_2018_1	LR	External	0.82 (0.72-0.91)	0.82	0.72	0.91	Gu_2018_External_1	China	Multiple
40	Gu_2018_2	LR	External	0.82 (0.70-0.94)	0.82	0.7	0.94	Gu_2018_External_2	China	Multiple
41	Lou_2017	LR	External	0.817 (0.714-0.920)	0.817	0.714	0.92	Lou_2017_External	China	Single
42	Jung_2017	LR	Internal	0.788 (0.662-0.914)	0.788	0.662	0.914	Jung_2017_Internal	Korea	Multiple
42	Jung_2017	LR	External	0.842 (0.753-0.932)	0.842	0.753	0.932	Jung_2017_External	Korea	Multiple
46	Sekiguchi_2016	LR	External	0.82 (0.75-0.88)	0.82	0.75	0.88	Sekiguchi_2016_External	Japan	Single
47	Pyo_2016	LR	Internal	0.68 (0.58-0.79)	0.68	0.58	0.79	Pyo_2016_Internal	Korea	Multiple
47	Pyo_2016	LR	External	0.69 (0.62-0.75)	0.69	0.62	0.75	Pyo_2016_External	Korea	Multiple
48	Guo_2016	LR	External	0.707 (0.657-0.758)	0.707	0.657	0.758	Guo_2016_External	China	Multiple

## Sheet: Accurary
序号	Study	Training/Validation	Model method	Model method	Accurary	index	a	b	Study	country	centres	Validation
4	Yang 2023	Training	LR	LR，NNET	0.867 (0.851-0.882)	0.867	0.851	0.882	Yang_2023_Training_LR	China	Single	non-validated
4	Yang 2023	Training	NNET		0.882 (0.868-0.898)	0.882	0.868	0.898	Yang_2023_Training_NNET	China	Single	non-validated
8	Lee 2023	Internal	LR	LR, GBM	0.617 (0.593-0.629)	0.617	0.593	0.629	Lee_2023_Internal_LR	Korea	Single
8	Lee 2023	Internal	GBM		0.566 (0.542-0.579)	0.566	0.542	0.579	Lee_2023_Internal_GBM	Korea	Single
8	Lee 2023	External	LR		0.803 (0.787-0.806)	0.803	0.787	0.806	Lee_2023_External_LR	Korea	Single
8	Lee 2023	External	GBM		0.81 (0.794-0.814)	0.81	0.794	0.814	Lee_2023_External_GBM	Korea	Single
14	Yang 2022	Training	SVC	SVC, LR, XGBoost, GBM, GP	0.723 (0.720-0.725)	0.723	0.72	0.725	Yang_2022_SVC	China	Multiple	Externally validated
14	Yang 2022	Training	LR		0.806 (0.804-0.808)	0.806	0.804	0.808	Yang_2022_LR	China	Multiple	Externally validated
14	Yang 2022	Training	XGBoost		0.796 (0.794-0.798)	0.796	0.794	0.798	Yang_2022_XGBoost	China	Multiple	Externally validated
14	Yang 2022	Training	GBM		0.714 (0.712-0.717)	0.714	0.712	0.717	Yang_2022_GBM	China	Multiple	Externally validated
14	Yang 2022	Training	GP		0.815 (0.813-0.817)	0.815	0.813	0.817	Yang_2022_GP	China	Multiple	Externally validated
14	Yang 2022	External	SVC		0.486 (0.482-0.489)	0.486	0.482	0.489	Yang_2022_External_SVC	China	Multiple
14	Yang 2022	External	LR		0.798 (0.795-0.801)	0.798	0.795	0.801	Yang_2022_External_LR	China	Multiple
14	Yang 2022	External	XGBoost		0.826 (0.823-0.828)	0.826	0.823	0.828	Yang_2022_External_XGBoost	China	Multiple
14	Yang 2022	External	GBM		0.566 (0.563-0.569)	0.566	0.563	0.569	Yang_2022_External_GBM	China	Multiple
14	Yang 2022	External	GP		0.771 (0.768-0.774)	0.771	0.768	0.774	Yang_2022_External_GP	China	Multiple
18	Li 2022	Training	LR	LR	0.588 (0.544-0.631)	0.588	0.544	0.631	Li_2022_Training_LR	China	Multiple	Internally and externally validated
18	Li 2022	Internal	LR		0.588 (0.533-0.641）	0.588	0.533	0.641	Li_2022_Internal_LR	China	Multiple
18	Li 2022	External	LR		0.617 (0.573-0.660)	0.617	0.573	0.66	Li_2022_External_LR	China	Multiple
38	Chen 2019	Training	LR	LR	0.922 (0.899-0.961)	0.922	0.899	0.961	Chen_2019_Training_LASSO	China	Multiple	Externally validated
38	Chen 2019	External	LR		0.902 (0.843-0.955)	0.902	0.843	0.955	Chen_2019_External_LASSO	China	Multiple
