# Supplementary material for: Risk prediction models for lymph node metastasis in early gastric cancer patients: a systematic review and meta-analysis
Source: BMC Gastroenterol. 2025 Oct 31;25:776. doi: 10.1186/s12876-025-04342-8 (PMC12577095; doi:10.1186/s12876-025-04342-8)
Supplement: Supplementary file 3 — Supplementary Material 3. [file 12876_2025_4342_MOESM3_ESM.zip]

Archive with 7 entries (7 files):
- Internal validation.tiff
- Training set.tiff
- Validation.tiff
- Accurary.tiff
- External validation.tiff
- Forest-Training set-LR.tiff
- Forest-Training set-Non LR.tiff
